# Supplementary material for: Comprehensive and Systematic Analysis of Gene Expression Patterns Associated with Body Mass Index
Source: Sci Rep. 2019 May 15;9:7447. doi: 10.1038/s41598-019-43881-5 (PMC6520409; doi:10.1038/s41598-019-43881-5)
Supplement: Supplementary file 2 — Supplementary Table S2. [file 41598_2019_43881_MOESM2_ESM.xlsx]

## Sheet: Table title
Suplementary Table S2. Gene member information for the black and lightcyan modules.

## Sheet: Black module
Probe_set	Gene	Gene module membership	Gene trait significance
212312_at	BCL2L1	0.953222	0.412664
205592_at	SLC4A1	0.936212	0.405418
215047_at	TRIM58	0.922836	0.432996
225319_s_at	FAM104A	0.922037	0.365606
225387_at	TSPAN5	0.92026	0.397937
221932_s_at	GLRX5	0.916106	0.363847
204505_s_at	DMTN	0.913725	0.372327
202974_at	MPP1	0.91334	0.454701
209972_s_at	EIF2AK1	0.913153	0.346699
224690_at	FAM210B	0.910906	0.312156
200896_x_at	HDGF	0.909693	0.305671
213608_s_at	SRRD	0.906573	0.383833
212430_at	RBM38	0.905741	0.39652
201285_at	MKRN1	0.904763	0.461858
221748_s_at	TNS1	0.903727	0.475524
204466_s_at	SNCA	0.902194	0.388065
215438_x_at	GSPT1	0.898605	0.379637
210504_at	KLF1	0.896414	0.406685
231933_at	43167	0.893675	0.437936
223266_at	STRADB	0.892906	0.333518
206302_s_at	NUDT4	0.887518	0.398314
229713_at	PIP4K2A	0.887026	0.370661
53987_at	RANBP10	0.886913	0.360571
202364_at	MXI1	0.88413	0.375589
201178_at	FBXO7	0.881436	0.34134
226811_at	FAM46C	0.879953	0.443536
232579_at	LOC100134229	0.878128	0.299192
225800_at	JAZF1	0.876832	0.260632
224186_s_at	RNF123	0.873789	0.42714
223432_at	OSBP2	0.873507	0.362779
212540_at	CDC34	0.870449	0.392587
221249_s_at	FAM117A	0.866004	0.326597
220807_at	HBQ1	0.865685	0.398173
208632_at	RNF10	0.865118	0.307177
223375_at	TBC1D22B	0.864511	0.421568
213096_at	TMCC2	0.863781	0.476472
227935_s_at	PCGF5	0.863689	0.337981
235683_at	SESN3	0.863379	0.385015
212973_at	RPIA	0.859941	0.300155
212055_at	TPGS2	0.858726	0.236326
207511_s_at	CNPPD1	0.857414	0.306531
225156_at	ELOF1	0.856779	0.427223
223039_at	GUCD1	0.854686	0.225669
225061_at	DNAJA4	0.852945	0.390893
221627_at	TRIM10	0.848657	0.418168
228361_at	E2F2	0.845308	0.413275
223124_s_at	PITHD1	0.84225	0.371237
201195_s_at	SLC7A5	0.839212	0.321374
225074_at	RAB2B	0.837882	0.359559
203040_s_at	HMBS	0.837563	0.374871
203115_at	FECH	0.833824	0.432521
210044_s_at	LYL1	0.833075	0.385414
223012_at	UBXN6	0.832546	0.299444
36994_at	ATP6V0C	0.831699	0.27415
220751_s_at	FAXDC2	0.831675	0.446929
233371_at	ABCC13	0.829654	0.340772
223237_x_at	AP2A1	0.828012	0.400017
226681_at	AL832212	0.825803	0.391068
231370_at	PPM1A	0.821673	0.292214
206698_at	XK	0.82119	0.342487
202125_s_at	TRAK2	0.815899	0.417683
201053_s_at	PSMF1	0.813307	0.27093
225827_at	AGO2	0.806865	0.428285
210638_s_at	FBXO9	0.805616	0.262949
228452_at	GID4	0.804648	0.416652
221049_s_at	POLL	0.802772	0.32748
212090_at	GRINA	0.801864	0.409137
212330_at	TFDP1	0.800444	0.334944
55705_at	R3HDM4	0.798421	0.359628
209018_s_at	PINK1	0.798236	0.339393
222998_at	MAF1	0.79719	0.338424
213327_s_at	USP12	0.784561	0.434187
221939_at	CARM1	0.783284	0.194497
202568_s_at	MARK3	0.782886	0.482696
226637_at	UBE2H	0.780689	0.346735
215499_at	MAP2K3	0.77957	0.28696
229498_at	MBNL3	0.779321	0.39065
214273_x_at	NPRL3	0.772892	0.308714
202130_at	RIOK3	0.763295	0.421097
203308_x_at	HPS1	0.755211	0.339516
223042_s_at	FUNDC2	0.751337	0.342281
201046_s_at	RAD23A	0.747449	0.324852
221711_s_at	BABAM1	0.747215	0.246112
225051_at	EPB41	0.746388	0.338734
212219_at	PSME4	0.743349	0.4671
212473_s_at	MICAL2	0.74104	0.460583
200648_s_at	GLUL	0.740773	0.420429
221984_s_at	FAM134A	0.739251	0.298412
224681_at	GNA12	0.73631	0.315685
208656_s_at	CCNI	0.729806	0.210283
39729_at	PRDX2	0.728145	0.264603
212155_at	RNF187	0.728094	0.289134
202916_s_at	FAM20B	0.725386	0.364198
202073_at	OPTN	0.721328	0.387396
203945_at	ARG2	0.71969	0.338493
227309_at	YOD1	0.714589	0.405731
212165_at	TMEM183A	0.71255	0.264051
226928_x_at	SLC25A37	0.710402	0.422824
211992_at	WNK1	0.709903	0.428685
212479_s_at	RMND5A	0.709827	0.303285
218258_at	POLR1D	0.702962	0.345212
201945_at	FURIN	0.68814	0.293765
212341_at	YIPF6	0.68089	0.349505
217955_at	BCL2L13	0.667755	0.270724
209301_at	FW340046	0.667726	0.236488
231982_at	C19orf77	0.667139	0.224815
221725_at	WASF2	0.663041	0.322616
221478_at	BNIP3L	0.660403	0.383028
213062_at	NTAN1	0.648861	0.237336
210648_x_at	SNX3	0.641039	0.188884
201824_at	RNF14	0.639804	0.350931
202922_at	GCLC	0.637259	0.279954
218417_s_at	SLC48A1	0.631553	0.126273
201200_at	CREG1	0.628822	0.2197
210357_s_at	SMOX	0.628407	0.106056
225783_at	UBE2F	0.624605	0.183076
219546_at	BMP2K	0.620012	0.434761
210986_s_at	TPM1	0.619922	0.252716
223070_at	SELK	0.619567	0.238767
208924_at	RNF11	0.619521	0.338086
224970_at	NFIA	0.598572	0.23047
201980_s_at	RSU1	0.569296	0.325842
213275_x_at	CTSB	0.568813	0.355403
201395_at	RBM5	0.567718	0.165921
242957_at	VWCE	0.558361	0.127813
223175_s_at	FEM1A	0.555295	0.250892
218709_s_at	IFT52	0.554509	0.261919
212166_at	XPO7	0.539566	0.327621
224782_at	ZMAT2	0.537488	0.286402
218809_at	PANK2	0.526365	0.262619
217168_s_at	HERPUD1	0.519515	0.419058
206044_s_at	BRAF	0.5176	0.237791
218134_s_at	RBM22	0.508154	0.163563
1558459_s_at	LOC401320	0.483815	0.328468
37986_at	EPOR	0.479039	0.14417
200719_at	SKP1	0.475412	0.339732
238538_at	ANKRD11	0.462648	0.293258
204506_at	PPP3R1	0.448747	0.363125
214469_at	HIST1H2AE	0.444128	0.110624
200602_at	APP	0.431333	0.321076
227724_at	NUTM2A-AS1	0.430732	0.320393
223420_at	DNAJC14	0.427006	0.305892
203725_at	GADD45A	0.423029	0.212811
226905_at	FAM101B	0.408972	0.356607
209046_s_at	GABARAPL2	0.40368	0.276872
203415_at	PDCD6	0.403177	0.0682406
200961_at	SEPHS2	0.399807	0.127364
214735_at	IPCEF1	0.387511	0.151974
229653_at	VPS53	0.36404	0.228371
201962_s_at	RNF41	0.359098	0.20574
212317_at	TNPO3	0.333857	0.0931744
219034_at	PARP16	0.319174	0.168251
204141_at	TUBB2A	0.316116	0.0292272
217868_s_at	METTL9	0.315486	0.143827
202297_s_at	MUC22	0.313383	0.0228707
202794_at	INPP1	0.310657	0.13576
225702_at	C8orf76	0.298951	0.110259

## Sheet:  Lightcyan module
Probe_set	Gene	Gene module membership	Gene trait significance
200665_s_at	SPARC	0.929464	0.225788
230690_at	TUBB1	0.927802	0.208421
201906_s_at	CTDSPL	0.88947	0.238382
1555659_a_at	TREML1	0.882622	0.22693
227473_at	CTTN	0.878235	0.151029
225354_s_at	SH3BGRL2	0.856707	0.167395
201125_s_at	ITGB5	0.854999	0.275844
230942_at	CMTM5	0.849689	0.207862
226018_at	C7orf41	0.845351	0.289854
203680_at	PRKAR2B	0.844577	0.231952
224823_at	MYLK	0.843681	0.188933
206283_s_at	TAL1	0.837905	0.359002
206655_s_at	SEPT5-GP1BB	0.833381	0.212337
202729_s_at	LTBP1	0.829585	0.29252
223717_s_at	ACRBP	0.789458	0.118527
201058_s_at	MYL9	0.778242	0.167811
200931_s_at	VCL	0.769818	0.216144
212573_at	ENDOD1	0.76143	0.323757
229830_at	PDGFA	0.759391	0.0246241
205442_at	MFAP3L	0.744728	0.272449
31874_at	GAS2L1	0.733127	0.252226
215111_s_at	TSC22D1	0.729521	0.104899
201121_s_at	PGRMC1	0.723652	0.0720964
225775_at	TSPAN33	0.722611	0.157726
202284_s_at	CDKN1A	0.712421	0.246403
222717_at	SDPR	0.698227	0.204943
204115_at	GNG11	0.669519	0.150722
212062_at	ATP9A	0.638892	0.168262
201278_at	DAB2	0.637904	0.190797
212813_at	JAM3	0.63684	0.205527
214146_s_at	PPBP	0.636736	0.234397
212687_at	LIMS1	0.620786	0.110571
209344_at	AK095546	0.617235	0.0463977
203819_s_at	IGF2BP3	0.598671	0.041637
221211_s_at	MAP3K7CL	0.462536	0.13464
