# Supplementary material for: Comprehensive and Systematic Analysis of Gene Expression Patterns Associated with Body Mass Index
Source: Sci Rep. 2019 May 15;9:7447. doi: 10.1038/s41598-019-43881-5 (PMC6520409; doi:10.1038/s41598-019-43881-5)
Supplement: Supplementary file 3 — Supplementary Table S3. [file 41598_2019_43881_MOESM3_ESM.xlsx]

## Sheet: Table title
Supplementary Table S3. Enriched GO biological processes and KEGG pathways in the black and lightcyan modules.

## Sheet: Black module GO
GOBPID	Pvalue	OddsRatio	ExpCount	Count	Size	Term	FDR-corrected Pvalue
GO:0044257	1.38467e-07	3.68087	9.5996	28	281	cellular protein catabolic process	0.000282678
GO:0030163	2.37059e-07	3.41837	11.0686	30	324	protein catabolic process	0.000282678
GO:1901565	2.71024e-07	3.20939	13.05	33	382	organonitrogen compound catabolic process	0.000282678
GO:0051603	1.7887e-06	3.41339	8.98468	25	263	proteolysis involved in cellular protein catabolic process	0.00139921
GO:0010498	8.7436e-06	3.69194	6.18337	19	181	proteasomal protein catabolic process	0.00547175
GO:0016567	1.42923e-05	2.91926	10.727	26	314	protein ubiquitination	0.00745341
GO:0070647	2.74043e-05	2.5714	14.5873	31	427	protein modification by small protein conjugation or removal	0.0112509
GO:0006511	2.87655e-05	3.14502	7.92565	21	232	ubiquitin-dependent protein catabolic process	0.0112509
GO:0044265	3.43931e-05	2.57317	14.0407	30	411	cellular macromolecule catabolic process	0.0119573
GO:0015669	3.90237e-05	Inf	0.102487	3	3	gas transport	0.0120346
GO:0019941	4.23078e-05	3.05302	8.13062	21	238	modification-dependent protein catabolic process	0.0120346
GO:0043632	5.42687e-05	2.99445	8.26727	21	242	modification-dependent macromolecule catabolic process	0.0141506
GO:0009057	8.14608e-05	2.37502	16.1588	32	473	macromolecule catabolic process	0.0186392
GO:0000422	9.44773e-05	7.97048	1.12735	7	33	autophagy of mitochondrion	0.0186392
GO:0061726	9.44773e-05	7.97048	1.12735	7	33	mitochondrion disassembly	0.0186392
GO:0032446	9.53105e-05	2.56863	11.9568	26	350	protein modification by small protein conjugation	0.0186392
GO:0006508	0.000108583	2.30625	17.1495	33	502	proteolysis	0.0199857
GO:0043161	0.000134612	3.28444	5.67094	16	166	proteasome-mediated ubiquitin-dependent protein catabolic process	0.0234
GO:0061515	0.000186432	8.82692	0.888219	6	26	myeloid cell development	0.0307024
GO:0000209	0.000258541	3.55541	4.23612	13	124	protein polyubiquitination	0.0404488
GO:0044248	0.000328459	2.01594	24.5627	41	719	cellular catabolic process	0.0489008
GO:0009056	0.000343821	1.98639	26.2708	43	769	catabolic process	0.0489008
GO:1903008	0.000395606	6.08231	1.40065	7	41	organelle disassembly	0.0533136
GO:0042176	0.000413397	3.36766	4.4411	13	130	regulation of protein catabolic process	0.0533136
GO:0061136	0.000431733	4.54744	2.32303	9	68	regulation of proteasomal protein catabolic process	0.0533136
GO:1903146	0.000443002	9.74555	0.683245	5	20	regulation of autophagy of mitochondrion	0.0533136
GO:1901575	0.000577507	2.01835	21.1123	36	618	organic substance catabolic process	0.0669266
GO:1903362	0.000721548	3.83293	3.00628	10	88	regulation of cellular protein catabolic process	0.0764401
GO:1901524	0.000723306	28.8872	0.204974	3	6	regulation of mitophagy	0.0764401
GO:0032469	0.000732887	12.9158	0.44411	4	13	endoplasmic reticulum calcium ion homeostasis	0.0764401
GO:0031331	0.000790029	3.11956	4.74856	13	139	positive regulation of cellular catabolic process	0.0797419
GO:0009896	0.000908169	2.92821	5.4318	14	159	positive regulation of catabolic process	0.0888019

## Sheet: Black module KEGG
KEGGID	Pvalue	OddsRatio	ExpCount	Count	Size	Term	FDR-corrected Pvalue
(No results returned)

## Sheet: Lightcyan module GO
GOBPID	Pvalue	OddsRatio	ExpCount	Count	Size	Term	FDR-corrected Pvalue
GO:0006936	4.19182e-05	15.9967	0.407938	5	58	muscle contraction	0.0366164
GO:0002576	6.96791e-05	22.5517	0.232102	4	33	platelet degranulation	0.0366164
GO:0003012	0.000154874	11.8861	0.534539	5	76	muscle system process	0.0542574

## Sheet: Lightcyan module KEGG
KEGGID	Pvalue	OddsRatio	ExpCount	Count	Size	Term	FDR-corrected Pvalue
4510	0.00157279	10.5098	0.548043	4	55	Focal adhesion	0.0500106
4810	0.00278015	8.87333	0.637722	4	64	Regulation of actin cytoskeleton	0.0500106
4670	0.00671761	9.71053	0.408541	3	41	Leukocyte transendothelial migration	0.0500106
5410	0.00675819	20.9091	0.129537	2	13	Hypertrophic cardiomyopathy (HCM)	0.0500106
5414	0.00675819	20.9091	0.129537	2	13	Dilated cardiomyopathy	0.0500106
