# Supplementary material for: Comprehensive and Systematic Analysis of Gene Expression Patterns Associated with Body Mass Index
Source: Sci Rep. 2019 May 15;9:7447. doi: 10.1038/s41598-019-43881-5 (PMC6520409; doi:10.1038/s41598-019-43881-5)
Supplement: Supplementary file 4 — Supplementary Table S4. [file 41598_2019_43881_MOESM4_ESM.xlsx]

## Sheet: Table title
Supplementary Table S4. Over-represented transcription factors in the regulatory sequences of black and lightcyan modules.

## Sheet: Black module
TF	JASPAR ID	Class	Family	Tax Group	IC	GC Content	Target gene hits	Target gene non-hits	Background gene hits	Background gene non-hits	Target TFBS hits	Target TFBS nucleotide rate	Background TFBS hits	Background TFBS nucleotide rate	Z-score	Fisher score
REST	MA0138.2	Zinc-coordinating	BetaBetaAlpha-zinc finger	vertebrates	23.134	0.596	1	139	4	4252	1	0.000364	4	4.85e-05	10.589	1.901
Myb	MA0100.1	Helix-Turn-Helix	Myb	vertebrates	9.883	0.591	61	79	1616	2640	158	0.0219	3795	0.0175	8.033	2.249
Zfp423	MA0116.1	Zinc-coordinating	BetaBetaAlpha-zinc finger	vertebrates	17.925	0.679	17	123	466	3790	29	0.00754	606	0.00525	7.608	1
NFYA	MA0060.1	Other Alpha-Helix	NFY CCAAT-binding	vertebrates	12.925	0.523	30	110	714	3542	46	0.0128	1050	0.0097	7.496	2.361
Ar	MA0007.1	Zinc-coordinating	Hormone-nuclear Receptor	vertebrates	15.703	0.498	3	137	36	4220	3	0.00114	37	0.00047	7.381	2.07
RREB1	MA0073.1	Zinc-coordinating	BetaBetaAlpha-zinc finger	vertebrates	22.278	0.623	7	133	112	4144	7	0.00243	117	0.00135	6.988	2.48
Nkx3-2	MA0122.1	Helix-Turn-Helix	Homeo	vertebrates	8.542	0.463	70	70	1761	2495	188	0.0293	4805	0.025	6.735	3.642
ZNF354C	MA0130.1	Zinc-coordinating	BetaBetaAlpha-zinc finger	vertebrates	8.958	0.615	80	60	2332	1924	433	0.0451	11441	0.0396	6.681	1.132
HLF	MA0043.1	Zipper-Type	Leucine Zipper	vertebrates	11.147	0.394	19	121	463	3793	28	0.00583	597	0.00413	6.3	1.657
RELA	MA0107.1	Ig-fold	Rel	vertebrates	14.757	0.567	23	117	624	3632	38	0.00659	842	0.00486	5.945	1.154
Tcfcp2l1	MA0145.1	Other	CP2	vertebrates	11.65	0.609	37	103	1100	3156	78	0.0189	1976	0.016	5.675	0.752
FOXF2	MA0030.1	Winged Helix-Turn-Helix	Forkhead	vertebrates	14.824	0.334	13	127	300	3956	18	0.00437	380	0.00307	5.604	1.635
Stat3	MA0144.1	Ig-fold	Stat	vertebrates	13.601	0.505	35	105	903	3353	57	0.00988	1358	0.00784	5.551	1.798
FEV	MA0156.1	Winged Helix-Turn-Helix	Ets	vertebrates	12.121	0.442	63	77	1811	2445	176	0.0244	4585	0.0212	5.403	1.167
NF-kappaB	MA0061.1	Ig-fold	Rel	vertebrates	13.345	0.621	28	112	779	3477	49	0.0085	1154	0.00666	5.398	1.084
NHLH1	MA0048.1	Zipper-Type	Helix-Loop-Helix	vertebrates	14.132	0.674	24	116	528	3728	30	0.00624	685	0.00474	5.208	2.707
T	MA0009.1	Beta-Hairpin-Ribbon	T	vertebrates	17.863	0.452	5	135	89	4167	6	0.00114	96	0.000609	5.122	1.72
HNF4A	MA0114.1	Zinc-coordinating	Hormone-nuclear Receptor	vertebrates	9.617	0.522	21	119	455	3801	25	0.00564	568	0.00426	5.035	2.598
Myf	MA0055.1	Zipper-Type	Helix-Loop-Helix	vertebrates	15.914	0.609	41	99	1004	3252	67	0.0139	1694	0.0117	4.911	2.592
RORA_2	MA0072.1	Zinc-coordinating	Hormone-nuclear Receptor	vertebrates	17.425	0.369	11	129	237	4019	13	0.00316	272	0.0022	4.87	1.803

## Sheet: Lightcyan module
TF	JASPAR ID	Class	Family	Tax Group	IC	GC Content	Target gene hits	Target gene non-hits	Background gene hits	Background gene non-hits	Target TFBS hits	Target TFBS nucleotide rate	Background TFBS hits	Background TFBS nucleotide rate	Z-score	Fisher score
IRF2	MA0051.1	Winged Helix-Turn-Helix	IRF	vertebrates	21.134	0.412	2	29	46	4210	2	0.00254	47	0.000488	10.858	3.069
Pax6	MA0069.1	Helix-Turn-Helix	Homeo	vertebrates	13.798	0.432	1	30	65	4191	2	0.00197	67	0.000541	7.153	0.96
Foxa2	MA0047.2	Winged Helix-Turn-Helix	Forkhead	vertebrates	13.268	0.315	16	15	1035	3221	26	0.022	2152	0.0149	6.931	6.913
SRF	MA0083.1	Other Alpha-Helix	MADS	vertebrates	17.965	0.466	2	29	58	4198	2	0.00169	66	0.000457	6.683	2.672
IRF1	MA0050.1	Winged Helix-Turn-Helix	IRF	vertebrates	16.008	0.383	6	25	472	3784	9	0.00761	632	0.00438	5.773	2.09
ELF5	MA0136.1	Winged Helix-Turn-Helix	Ets	vertebrates	8.693	0.429	18	13	2058	2198	67	0.0425	6557	0.0341	5.52	1.689
Klf4	MA0039.2	Zinc-coordinating	BetaBetaAlpha-zinc finger	vertebrates	12.618	0.771	16	15	2050	2206	69	0.0486	6858	0.0396	5.509	0.869
STAT1	MA0137.2	Ig-fold	Stat	vertebrates	13.119	0.452	7	24	478	3778	8	0.00846	604	0.00523	5.275	2.925
Hand1::Tcfe2a	MA0092.1	Zipper-Type	Helix-Loop-Helix	vertebrates	10.144	0.507	16	15	1271	2985	29	0.0204	2637	0.0152	5.045	4.669
HLF	MA0043.1	Zipper-Type	Leucine Zipper	vertebrates	11.147	0.394	6	25	463	3793	8	0.00677	597	0.00413	4.82	2.158
ZNF354C	MA0130.1	Zinc-coordinating	BetaBetaAlpha-zinc finger	vertebrates	8.958	0.615	21	10	2332	1924	112	0.0474	11441	0.0396	4.708	2.279
RREB1	MA0073.1	Zinc-coordinating	BetaBetaAlpha-zinc finger	vertebrates	22.278	0.623	2	29	112	4144	2	0.00282	117	0.00135	4.65	1.615
NFATC2	MA0152.1	Ig-fold	Rel	vertebrates	9.859	0.346	16	15	1633	2623	51	0.0252	4877	0.0197	4.648	2.366
RUNX1	MA0002.2	Ig-fold	Runt	vertebrates	10.401	0.502	13	18	1414	2842	31	0.024	2958	0.0188	4.58	1.608
SP1	MA0079.2	Zinc-coordinating	BetaBetaAlpha-zinc finger	vertebrates	11.129	0.82	14	17	1876	2380	63	0.0444	6444	0.0372	4.518	0.652
CEBPA	MA0102.2	Zipper-Type	Leucine Zipper	vertebrates	8.712	0.358	11	20	1186	3070	30	0.019	2789	0.0145	4.494	1.49
AP1	MA0099.2	Zipper-Type	Leucine Zipper	vertebrates	9.193	0.405	15	16	1807	2449	58	0.0286	5678	0.0229	4.488	1.163
TEAD1	MA0090.1	Helix-Turn-Helix	Homeo	vertebrates	15.678	0.507	6	25	379	3877	6	0.00507	457	0.00317	3.975	2.917
FEV	MA0156.1	Winged Helix-Turn-Helix	Ets	vertebrates	12.121	0.442	16	15	1811	2445	46	0.0259	4585	0.0212	3.916	1.602
Lhx3	MA0135.1	Helix-Turn-Helix	Homeo	vertebrates	16.354	0.131	5	26	373	3883	7	0.00641	566	0.00425	3.905	2.023
