# Supplementary material for: Comprehensive and Systematic Analysis of Gene Expression Patterns Associated with Body Mass Index
Source: Sci Rep. 2019 May 15;9:7447. doi: 10.1038/s41598-019-43881-5 (PMC6520409; doi:10.1038/s41598-019-43881-5)
Supplement: Supplementary file 5 — Supplementary Table S5. [file 41598_2019_43881_MOESM5_ESM.xlsx]

## Sheet: Table title
Supplementary Table S5. Gene connectivity information for the black and lightcyan modules.

## Sheet: Black module
Probeset	Gene	Connectivity
212312_at	BCL2L1	98
205592_at	SLC4A1	93
204505_s_at	DMTN	87
200896_x_at	HDGF	84
215047_at	TRIM58	84
225387_at	TSPAN5	83
204466_s_at	SNCA	82
225319_s_at	FAM104A	81
209972_s_at	EIF2AK1	80
224690_at	FAM210B	80
221932_s_at	GLRX5	80
202974_at	MPP1	80
221748_s_at	TNS1	80
212430_at	RBM38	79
215438_x_at	GSPT1	77
201285_at	MKRN1	77
210504_at	KLF1	76
229713_at	PIP4K2A	73
213608_s_at	SRRD	73
231933_at	2018-03-08	72
223266_at	STRADB	72
206302_s_at	NUDT4	71
201178_at	FBXO7	70
225800_at	JAZF1	70
202364_at	MXI1	69
208632_at	RNF10	66
224186_s_at	RNF123	66
226811_at	FAM46C	63
235683_at	SESN3	63
223432_at	OSBP2	61
227935_s_at	PCGF5	61
223039_at	GUCD1	59
53987_at	RANBP10	59
212540_at	CDC34	58
213096_at	TMCC2	55
221627_at	TRIM10	53
210044_s_at	LYL1	52
223375_at	TBC1D22B	52
223012_at	UBXN6	52
212055_at	TPGS2	51
228361_at	E2F2	50
203115_at	FECH	50
220751_s_at	FAXDC2	49
232579_at	LOC100134229	49
212973_at	RPIA	48
220807_at	HBQ1	47
233371_at	ABCC13	46
206698_at	XK	44
36994_at	ATP6V0C	43
221249_s_at	FAM117A	43
225156_at	ELOF1	42
225074_at	RAB2B	41
207511_s_at	CNPPD1	40
223124_s_at	PITHD1	40
226681_at	AL832212	39
210638_s_at	FBXO9	38
215499_at	MAP2K3	37
231370_at	PPM1A	37
201195_s_at	SLC7A5	37
225827_at	AGO2	34
214273_x_at	NPRL3	33
231982_at	C19orf77	32
228452_at	GID4	32
201053_s_at	PSMF1	32
212330_at	TFDP1	32
225051_at	EPB41	30
226637_at	UBE2H	30
229498_at	MBNL3	29
226928_x_at	SLC25A37	29
209301_at	FW340046	28
202568_s_at	MARK3	28
202125_s_at	TRAK2	28
224681_at	GNA12	27
203040_s_at	HMBS	27
202130_at	RIOK3	27
212479_s_at	RMND5A	27
55705_at	R3HDM4	26
223237_x_at	AP2A1	20
225061_at	DNAJA4	19
213327_s_at	USP12	18
221049_s_at	POLL	17
209018_s_at	PINK1	16
227309_at	YOD1	16
221984_s_at	FAM134A	15
212473_s_at	MICAL2	14
217955_at	BCL2L13	13
200648_s_at	GLUL	13
211992_at	WNK1	11
212219_at	PSME4	8
221478_at	BNIP3L	6
201945_at	FURIN	6
203308_x_at	HPS1	5
208656_s_at	CCNI	4
218258_at	POLR1D	4
210357_s_at	SMOX	4
242957_at	VWCE	4
212090_at	GRINA	3
202916_s_at	FAM20B	2
218417_s_at	SLC48A1	2
212165_at	TMEM183A	2
201200_at	CREG1	1
210986_s_at	TPM1	1
212341_at	YIPF6	1
238538_at	ANKRD11	0
200602_at	APP	0
203945_at	ARG2	0
221711_s_at	BABAM1	0
219546_at	BMP2K	0
206044_s_at	BRAF	0
225702_at	C8orf76	0
221939_at	CARM1	0
213275_x_at	CTSB	0
223420_at	DNAJC14	0
37986_at	EPOR	0
226905_at	FAM101B	0
223175_s_at	FEM1A	0
223042_s_at	FUNDC2	0
209046_s_at	GABARAPL2	0
203725_at	GADD45A	0
202922_at	GCLC	0
217168_s_at	HERPUD1	0
214469_at	HIST1H2AE	0
218709_s_at	IFT52	0
202794_at	INPP1	0
214735_at	IPCEF1	0
1558459_s_at	LOC401320	0
222998_at	MAF1	0
217868_s_at	METTL9	0
202297_s_at	MUC22	0
224970_at	NFIA	0
213062_at	NTAN1	0
227724_at	NUTM2A-AS1	0
202073_at	OPTN	0
218809_at	PANK2	0
219034_at	PARP16	0
203415_at	PDCD6	0
204506_at	PPP3R1	0
39729_at	PRDX2	0
201046_s_at	RAD23A	0
218134_s_at	RBM22	0
201395_at	RBM5	0
208924_at	RNF11	0
201824_at	RNF14	0
212155_at	RNF187	0
201962_s_at	RNF41	0
201980_s_at	RSU1	0
223070_at	SELK	0
200961_at	SEPHS2	0
200719_at	SKP1	0
210648_x_at	SNX3	0
212317_at	TNPO3	0
204141_at	TUBB2A	0
225783_at	UBE2F	0
229653_at	VPS53	0
221725_at	WASF2	0
212166_at	XPO7	0
224782_at	ZMAT2	0

## Sheet:  Lightcyan module
Probeset	Gene	Connectivity
200665_s_at	SPARC	13
201906_s_at	CTDSPL	10
1555659_a_at	TREML1	9
227473_at	CTTN	8
230690_at	TUBB1	8
201125_s_at	ITGB5	7
206655_s_at	SEPT5-GP1BB	7
230942_at	CMTM5	6
201058_s_at	MYL9	5
225354_s_at	SH3BGRL2	5
202729_s_at	LTBP1	4
224823_at	MYLK	2
226018_at	C7orf41	1
200931_s_at	VCL	1
223717_s_at	ACRBP	0
209344_at	AK095546	0
212062_at	ATP9A	0
202284_s_at	CDKN1A	0
201278_at	DAB2	0
212573_at	ENDOD1	0
31874_at	GAS2L1	0
204115_at	GNG11	0
203819_s_at	IGF2BP3	0
212813_at	JAM3	0
212687_at	LIMS1	0
221211_s_at	MAP3K7CL	0
205442_at	MFAP3L	0
229830_at	PDGFA	0
201121_s_at	PGRMC1	0
214146_s_at	PPBP	0
203680_at	PRKAR2B	0
222717_at	SDPR	0
206283_s_at	TAL1	0
215111_s_at	TSC22D1	0
225775_at	TSPAN33	0
