# Supplementary material for: Comprehensive and Systematic Analysis of Gene Expression Patterns Associated with Body Mass Index
Source: Sci Rep. 2019 May 15;9:7447. doi: 10.1038/s41598-019-43881-5 (PMC6520409; doi:10.1038/s41598-019-43881-5)
Supplement: Supplementary file 6 — Supplementary Table S6. [file 41598_2019_43881_MOESM6_ESM.xlsx]

## Sheet: Table title
Supplementary Table S6. Genes switching hub and nonhub status between normal and overweight individuals.

## Sheet: nonhub2hub
Probeset	Connectivity 1	Connectivity 2	Gene connectivity change	Gene
225032_at	9	778	0.923757	FNDC3B
225492_at	5	376	0.869932	TMEM33
217739_s_at	6	367	0.862666	NAMPT
202506_at	55	966	0.85422	SSFA2
218191_s_at	79	1011	0.820805	LMBRD1
202006_at	34	540	0.816827	PTPN12
200608_s_at	68	826	0.806838	RAD21
218319_at	44	595	0.805002	PELI1
226459_at	1	183	0.793131	PIK3AP1
235812_at	55	650	0.792836	CNEP1R1
218520_at	1	175	0.785659	TBK1
225659_at	44	530	0.784541	SPOPL
219157_at	70	733	0.781406	KLHL2
208731_at	99	956	0.778758	RAB2A
212535_at	5	196	0.774942	MEF2A
202146_at	12	244	0.769562	IFRD1
225941_at	0	145	0.761274	EIF4E3
230559_x_at	0	145	0.761274	FGD4
225232_at	0	145	0.761274	MTMR12
208883_at	81	721	0.755189	AK095151
233809_at	0	139	0.753509	HYPK
223046_at	15	245	0.752938	EGLN1
227947_at	0	138	0.752166	PHACTR2
201845_s_at	2	151	0.750742	RYBP
212990_at	58	534	0.746702	SYNJ1
206352_s_at	0	134	0.746642	RER1
212934_at	0	131	0.742335	UBXN2B
222148_s_at	2	144	0.74163	RHOT1
233085_s_at	0	130	0.740867	NABP1
213296_at	0	129	0.739381	PEX10
212870_at	0	127	0.736359	SOS2
222473_s_at	109	831	0.732645	ERBB2IP
223479_s_at	0	122	0.728488	CHCHD5
235408_x_at	5	151	0.724673	ZNF117
229584_at	38	357	0.724226	LRRK2
217918_at	0	117	0.720132	DYNLRB1
225057_at	0	117	0.720132	SLC15A4
226387_at	34	323	0.718066	RSBN1L
208892_s_at	0	115	0.716644	DUSP6
207545_s_at	0	115	0.716644	NUMB
223501_at	0	114	0.714867	TNFSF13B
201795_at	82	602	0.712846	LBR
200614_at	0	111	0.7094	CLTC
213344_s_at	0	111	0.7094	H2AFX
226169_at	0	110	0.707531	SBF2
213817_at	1	115	0.706013	IRAK3
200854_at	0	109	0.705638	NCOR1
212688_at	0	109	0.705638	PIK3CB
203097_s_at	2	120	0.704603	RAPGEF2
225199_at	0	107	0.701776	AK057657
227013_at	0	107	0.701776	LATS2
224685_at	0	107	0.701776	MLLT4
231876_at	1	112	0.700447	TRIM56
200733_s_at	25	247	0.699278	PTP4A1
227280_s_at	0	105	0.697813	CCNYL1
226284_at	4	126	0.695275	ZBTB2
225564_at	21	220	0.694662	SPATA13
1560145_at	0	103	0.693742	AK057978
202211_at	0	102	0.691665	ARFGAP3
228933_at	0	102	0.691665	NHS
217806_s_at	3	118	0.690814	POLDIP2
212465_at	0	100	0.687426	SETD3
212761_at	0	100	0.687426	TCF7L2
208783_s_at	131	806	0.687044	CD46
224477_s_at	0	99	0.685262	NUDT16L1
212606_at	0	99	0.685262	WDFY3
202564_x_at	2	109	0.683836	ARL2
222415_at	186	1086	0.683127	KMT2C
231400_s_at	0	98	0.683069	TIMM22
202540_s_at	75	485	0.67716	HMGCR
232664_at	0	95	0.6763	LINC00954
218055_s_at	0	95	0.6763	WDR41
218304_s_at	200	1128	0.675661	OSBPL11
227373_at	0	94	0.673979	ATXN1L
219041_s_at	0	94	0.673979	REPIN1
225950_at	101	609	0.672429	SAMD8
209154_at	0	93	0.671625	CTNS
222156_x_at	0	93	0.671625	DYX1C1-CCPG1
213620_s_at	0	93	0.671625	ICAM2
218035_s_at	3	107	0.668939	RBM47
224727_at	0	91	0.666812	EMC10
209004_s_at	0	91	0.666812	FBXL5
201780_s_at	75	464	0.66556	RNF13
203397_s_at	40	289	0.664939	GALNT3
214285_at	0	90	0.664353	FABP3
223590_at	0	90	0.664353	ZNF700
209515_s_at	0	89	0.661857	RAB27A
213734_at	0	89	0.661857	WSB2
201133_s_at	73	444	0.659591	PJA2
203044_at	0	88	0.659323	CHSY1
207305_s_at	76	456	0.658043	TRAPPC8
226748_at	0	87	0.656752	LYSMD2
221515_s_at	3	101	0.655649	LCMT1
221693_s_at	0	86	0.654141	MRPS18A
209684_at	0	86	0.654141	RIN2
52940_at	0	86	0.654141	SIGIRR
212536_at	176	921	0.652096	ATP11B
218404_at	222	1137	0.651491	SNX10
211730_s_at	0	85	0.65149	POLR2L
202727_s_at	2	94	0.650314	IFNGR1
226433_at	0	84	0.648798	RNF157
215887_at	0	84	0.648798	ZNF277
235798_at	115	619	0.646593	TMEM170B
238429_at	0	83	0.646064	TMEM71
210681_s_at	0	83	0.646064	USP15
219401_at	0	83	0.646064	XYLT2
208784_s_at	4	101	0.644646	KLHDC3
225222_at	129	677	0.643593	HIAT1
212209_at	0	82	0.643288	MED13L
224776_at	0	81	0.640467	AGPAT6
214692_s_at	0	81	0.640467	JH8
202306_at	0	81	0.640467	POLR2G
226077_at	2	90	0.640139	RNF145
200968_s_at	1	85	0.638928	PPIB
212293_at	11	130	0.638172	HIPK1
210125_s_at	0	80	0.637602	BANF1
222751_at	0	80	0.637602	HERPUD2
227761_at	207	1012	0.63663	MYO5A
204748_at	17	156	0.636242	PTGS2
209666_s_at	122	626	0.635185	CHUK
226135_at	0	79	0.63469	UHRF1BP1
45828_at	0	78	0.631731	ATP5SL
219759_at	0	78	0.631731	ERAP2
235037_at	0	78	0.631731	TMEM41A
223024_at	1	82	0.630496	AP1M1
209308_s_at	292	1358	0.628734	BNIP2
218072_at	0	77	0.628724	COMMD9
239062_at	0	77	0.628724	TNRC6C-AS1
203182_s_at	11	125	0.628202	SRPK2
49452_at	0	76	0.625668	ACACB
227929_at	0	76	0.625668	AK022997
217726_at	0	76	0.625668	COPZ1
216309_x_at	0	76	0.625668	JRK
220419_s_at	0	76	0.625668	USP25
225229_at	68	370	0.624651	AFF4
224621_at	59	331	0.624612	MAPK1
223174_at	8	110	0.623967	BTBD10
226692_at	0	75	0.622561	SERF2
213702_x_at	17	148	0.622416	ASAH1
203885_at	71	379	0.621632	RAB21
212957_s_at	0	74	0.619401	LOC92249
201079_at	2	81	0.614929	SYNGR2
229594_at	17	143	0.613228	SPTY2D1
201700_at	0	72	0.612921	CCND3
205159_at	0	72	0.612921	CSF2RB
202393_s_at	0	72	0.612921	KLF10
223212_at	0	72	0.612921	ZDHHC16
220918_at	0	71	0.609598	RUNX1-IT1
225710_at	26	177	0.607719	GNB4
236249_at	0	70	0.606217	IKBIP
218155_x_at	0	70	0.606217	TSR1
203741_s_at	14	127	0.605995	ADCY7
201591_s_at	1	74	0.605959	NISCH
1555037_a_at	0	69	0.602777	IDH1
218548_x_at	0	69	0.602777	TEX264
217913_at	0	69	0.602777	VPS4A
214151_s_at	1	73	0.602661	CCPG1
236436_at	2	77	0.602554	SLC25A45
225612_s_at	22	156	0.599633	B3GNT5
202373_s_at	1	72	0.599307	RAB3GAP2
225340_s_at	0	68	0.599276	CAPRIN1
1556316_s_at	0	68	0.599276	LOC284889
221736_at	0	68	0.599276	RALGAPB
225810_at	26	171	0.598012	MTMR10
217731_s_at	1	71	0.595896	ITM2B
242066_at	0	67	0.595713	AX748283
202221_s_at	0	67	0.595713	EP300
228690_s_at	0	67	0.595713	NDUFA11
224800_at	110	497	0.593131	WDFY1
223993_s_at	1	70	0.592426	CNIH4
238523_at	0	66	0.592087	AK057887
223505_s_at	0	66	0.592087	DNAJC27
225526_at	0	66	0.592087	MKLN1
225893_at	8	97	0.591479	RC3H1
226106_at	25	163	0.591082	RNF141
226817_at	0	65	0.588394	DSC2
212447_at	0	65	0.588394	KBTBD2
227889_at	0	65	0.588394	LPCAT2
226330_s_at	0	65	0.588394	SUPT20H
205227_at	3	76	0.586486	IL1RAP
209102_s_at	0	64	0.584634	HBP1
200684_s_at	0	64	0.584634	UBE2L3
205383_s_at	0	64	0.584634	ZBTB20
225921_at	198	817	0.583703	NIN
209089_at	48	246	0.583262	RAB5A
206715_at	2	71	0.582425	TFEC
226208_at	21	143	0.582422	ZSWIM6
221522_at	0	63	0.580805	ANKRD27
201880_at	0	63	0.580805	ARIH1
207769_s_at	8	93	0.580323	PQBP1
202061_s_at	147	616	0.580108	SEL1L
1553955_at	21	141	0.578396	PPP1R21
212483_at	13	111	0.578273	NIPBL
218079_s_at	0	62	0.576904	GGNBP2
204574_s_at	0	62	0.576904	MMP19
213241_at	0	62	0.576904	PLXNC1
202066_at	0	62	0.576904	PPFIA1
232983_s_at	0	62	0.576904	SERGEF
225004_at	0	62	0.576904	TMEM101
213355_at	2	69	0.575254	ST3GAL6
231004_s_at	0	61	0.57293	H1FX
218112_at	0	61	0.57293	MRPS34
224986_s_at	0	61	0.57293	PDPK1
204068_at	0	61	0.57293	STK3
209477_at	31	175	0.572632	EMD
214188_at	0	60	0.568881	HEXIM1
220526_s_at	0	60	0.568881	MRPL20
211764_s_at	10	96	0.567768	UBE2D1
230734_x_at	156	625	0.567474	STRN
219627_at	1	63	0.566364	ZNF767
225002_s_at	0	59	0.564754	SUMF2
221069_s_at	0	59	0.564754	TACO1
207338_s_at	0	58	0.560548	ZNF200
207776_s_at	2	65	0.560148	CACNB2
202282_at	1	61	0.558294	HSD17B10
203519_s_at	3	68	0.558083	AK124930
203651_at	142	556	0.556848	ZFYVE16
226277_at	173	664	0.556393	COL4A3BP
227232_at	0	57	0.556259	EVL
218047_at	0	57	0.556259	OSBPL9
219132_at	0	57	0.556259	PELI2
228149_at	180	686	0.555147	C7orf60
200603_at	146	566	0.554477	PRKAR1A
223205_s_at	1	60	0.554146	L3MBTL2
213682_at	15	108	0.552026	NUP50
226229_s_at	0	56	0.551886	SSU72
213627_at	1	59	0.549918	MAGED2
204828_at	2	62	0.548094	RAD9A
211833_s_at	0	55	0.547426	BAX
219439_at	0	55	0.547426	C1GALT1
1553984_s_at	0	55	0.547426	DTYMK
218137_s_at	0	55	0.547426	SMAP1
213326_at	0	55	0.547426	VAMP1
200668_s_at	3	65	0.546399	UBE2D3
218761_at	152	571	0.545239	RNF111
218571_s_at	0	54	0.542876	CHMP4A
225329_at	0	54	0.542876	FAM195B
236224_at	0	54	0.542876	RIT1
235518_at	0	54	0.542876	SLC8A1
225633_at	6	74	0.541961	DPY19L3
227205_at	9	84	0.541633	TAF1
218993_at	3	63	0.53826	RNMTL1
224815_at	0	53	0.538234	COMMD7
228512_at	0	53	0.538234	PTCD3
225133_at	335	1160	0.535551	KLF3
53720_at	0	52	0.533496	C19orf66
203282_at	0	52	0.533496	GBE1
217871_s_at	0	52	0.533496	MIF
228927_at	0	52	0.533496	ZNF397
223389_s_at	0	52	0.533496	ZNF581
228234_at	19	114	0.532302	TMED7-TICAM2
226294_x_at	165	587	0.529173	FAM91A1
218249_at	4	64	0.528773	ZDHHC6
226424_at	0	51	0.528661	CAPS
218828_at	0	51	0.528661	PLSCR3
212955_s_at	0	51	0.528661	POLR2I
201840_at	1	54	0.52752	NEDD8
218426_s_at	4	63	0.524583	RNF216
202777_at	131	470	0.524386	SHOC2
213628_at	0	50	0.523724	CLCC1
229699_at	0	50	0.523724	LOC100129550
224186_s_at	0	50	0.523724	RNF123
218854_at	10	81	0.52026	DSE
224791_at	0	49	0.518682	ASAP1
225284_at	0	49	0.518682	DNAJC3
204243_at	0	49	0.518682	RLF
223218_s_at	5	64	0.515418	NFKBIZ
213118_at	14	92	0.514953	UHRF1BP1L
218957_s_at	6	67	0.514897	PAAF1
219384_s_at	0	48	0.513533	ADAT1
219049_at	0	48	0.513533	CSGALNACT1
209185_s_at	0	48	0.513533	IRS2
218012_at	0	48	0.513533	TSPYL2
243076_x_at	0	48	0.513533	ZFP41
203219_s_at	0	47	0.508272	APRT
226792_s_at	0	47	0.508272	FOXH1
221549_at	0	47	0.508272	GRWD1
218600_at	0	47	0.508272	LIMD2
224659_at	0	47	0.508272	SEPN1
201680_x_at	0	47	0.508272	SRRT
227541_at	0	47	0.508272	WDR20
230029_x_at	239	770	0.50357	UBR3
204313_s_at	0	46	0.502896	CREB1
212080_at	0	46	0.502896	KMT2A
205844_at	0	46	0.502896	VNN1
217969_at	0	46	0.502896	VPS51

## Sheet: hub2nonhub
Probeset	Connectivity 1	Connectivity 2	Gene connectivity change	Gene
208796_s_at	664	0	-0.93591	CCNG1
214363_s_at	574	4	-0.914238	MATR3
216241_s_at	493	1	-0.912006	TCEA1
202515_at	572	7	-0.904767	DLG1
218919_at	485	6	-0.892873	ZFAND1
208296_x_at	325	1	-0.87221	TNFAIP8
224759_s_at	795	39	-0.859608	C12orf23
225310_at	259	0	-0.850658	RBMX
202741_at	259	0	-0.850658	PRKACB
217779_s_at	946	72	-0.821838	PNRC2
219595_at	427	23	-0.815387	ZNF26
217870_s_at	852	67	-0.813918	CMPK1
221505_at	657	47	-0.813908	ANP32E
201873_s_at	208	2	-0.806356	ABCE1
1558972_s_at	325	15	-0.804213	THEMIS
218633_x_at	315	14	-0.803802	ABHD10
225087_at	516	36	-0.803387	FOPNL
201412_at	184	0	-0.801847	LRP10
203804_s_at	456	30	-0.80155	LUC7L3
224731_at	662	54	-0.798455	HMGB1
224775_at	174	0	-0.792818	IWS1
208745_at	173	0	-0.79187	ATP5L
203494_s_at	188	3	-0.78234	CEP57
218428_s_at	161	0	-0.779774	REV1
223716_s_at	737	72	-0.77826	ZRANB2
212215_at	874	91	-0.774887	PREPL
224751_at	156	0	-0.774308	C7orf73
225556_at	161	1	-0.771195	VMA21
224927_at	150	0	-0.76738	PPP1R18
226255_at	195	6	-0.766827	ZBTB33
223040_at	149	0	-0.766184	NAA20
213701_at	342	26	-0.764263	C12orf29
226352_at	558	56	-0.761217	JMY
225053_at	598	63	-0.757286	CNOT7
202169_s_at	754	85	-0.756385	AASDHPPT
204491_at	140	0	-0.754838	PDE4D
207543_s_at	144	1	-0.750774	P4HA1
221825_at	536	59	-0.744765	ANGEL2
226431_at	145	2	-0.742972	FAM117B
202850_at	382	38	-0.739038	ABCD3
221193_s_at	531	61	-0.737289	ZCCHC10
220946_s_at	127	0	-0.736359	SETD2
201515_s_at	132	1	-0.734016	TSN
219130_at	871	116	-0.731256	TRMT13
212244_at	435	50	-0.725771	POLR2M
209787_s_at	118	0	-0.721844	HMGN4
212978_at	189	12	-0.71814	LRRC8B
202165_at	755	105	-0.717859	PPP1R2
201097_s_at	115	0	-0.716644	ARF4
209707_at	127	2	-0.716455	PIGK
207121_s_at	874	126	-0.715468	MAPK6
209523_at	505	65	-0.714901	TAF2
217893_s_at	114	0	-0.714867	AKIRIN1
222811_at	861	125	-0.713545	FTSJD1
224990_at	137	4	-0.713251	SMIM14
201472_at	113	0	-0.713068	VBP1
203302_at	768	110	-0.71253	DCK
228841_at	112	0	-0.711246	LYRM7
228244_at	110	0	-0.707531	BLOC1S3
226528_at	108	0	-0.70372	MTX3
201034_at	674	100	-0.700453	ADD3
225399_at	106	0	-0.699808	TSEN15
208905_at	106	0	-0.699808	CYCS
201916_s_at	105	0	-0.697813	SEC63
212616_at	155	9	-0.696997	CHD9
232118_at	166	11	-0.696723	CRLS1
225361_x_at	527	76	-0.695483	FAM122B
244189_at	126	4	-0.695275	TTC28-AS1
218547_at	103	0	-0.693742	DHDDS
234926_s_at	102	0	-0.691665	RTFDC1
223155_at	101	0	-0.68956	HDHD2
231929_at	176	14	-0.687985	IKZF2
206637_at	99	0	-0.685262	P2RY14
202150_s_at	99	0	-0.685262	NEDD9
224643_at	684	110	-0.683765	PRRC1
222589_at	98	0	-0.683069	NLK
215158_s_at	98	0	-0.683069	DEDD
212589_at	103	1	-0.68241	RRAS2
226413_at	97	0	-0.680844	LINC00938
211935_at	97	0	-0.680844	ARL6IP1
224812_at	107	2	-0.679743	HIBADH
224691_at	96	0	-0.678588	UHMK1
212943_at	484	75	-0.676626	C2CD5
221821_s_at	95	0	-0.6763	KANSL2
225373_at	95	0	-0.6763	C10orf54
226055_at	95	0	-0.6763	ARRDC2
223168_at	100	1	-0.675905	RHOU
235767_x_at	94	0	-0.673979	PHAX
227767_at	1012	179	-0.673692	CSNK1G3
218749_s_at	93	0	-0.671625	SLC24A6
227973_at	108	3	-0.671054	C2orf69
225679_at	138	9	-0.670234	NAA30
228393_s_at	92	0	-0.669236	ZNF302
201624_at	92	0	-0.669236	DARS
202141_s_at	112	4	-0.668854	COPS8
218403_at	96	1	-0.666806	TRIAP1
219698_s_at	106	3	-0.666795	METTL4
217724_at	155	13	-0.665198	SERBP1
222516_at	90	0	-0.664353	AP3M1
218314_s_at	99	2	-0.662251	C11orf57
234978_at	89	0	-0.661857	SLC36A4
219286_s_at	133	9	-0.661438	RBM15
226881_at	141	11	-0.658327	GRPEL2
226328_at	136	10	-0.658066	KLF16
209831_x_at	92	1	-0.657181	DNASE2
224747_at	449	75	-0.656751	UBE2Q2
225071_at	144	12	-0.655184	NUS1
208943_s_at	91	1	-0.654687	SEC62
203625_x_at	86	0	-0.654141	SKP2
224629_at	86	0	-0.654141	LMAN1
213883_s_at	119	7	-0.653175	TM2D1
213151_s_at	522	92	-0.652039	SEP7
217982_s_at	85	0	-0.65149	MORF4L1
203322_at	85	0	-0.65149	ADNP2
228099_at	84	0	-0.648798	ZNF550
200833_s_at	924	179	-0.648689	RAP1B
203020_at	153	15	-0.64646	RABGAP1L
209760_at	83	0	-0.646064	KIAA0922
213857_s_at	83	0	-0.646064	CD47
201177_s_at	176	20	-0.646042	UBA2
212534_at	82	0	-0.643288	ZNF24
212287_at	485	88	-0.641906	SUZ12
203581_at	81	0	-0.640467	RAB4A
222543_at	80	0	-0.637602	DERL1
209484_s_at	84	1	-0.636161	NSL1
217816_s_at	684	135	-0.635071	PCNP
226015_at	549	105	-0.634766	ZNF12
216338_s_at	79	0	-0.63469	YIPF3
221559_s_at	79	0	-0.63469	MIS12
201084_s_at	87	2	-0.63211	BCLAF1
218023_s_at	77	0	-0.628724	FAM53C
227677_at	76	0	-0.625668	JAK3
209181_s_at	88	3	-0.622847	RABGGTB
225607_at	83	2	-0.620831	CCDC43
231940_at	74	0	-0.619401	ZNF529
225049_at	74	0	-0.619401	BLOC1S2
226449_at	129	13	-0.618765	CEP120
211698_at	82	2	-0.617903	EID1
220147_s_at	90	4	-0.616619	FAM60A
223261_at	73	0	-0.616189	POLK
219069_at	157	20	-0.615813	ANKRD49
224745_x_at	72	0	-0.612921	OTUD5
203343_at	162	22	-0.610101	UGDH
226161_at	195	30	-0.610049	SLC30A6
201994_at	71	0	-0.609598	MORF4L2
201919_at	594	127	-0.609287	SLC25A36
226860_at	161	22	-0.608394	TMEM19
201312_s_at	70	0	-0.606217	SH3BGRL
225419_at	70	0	-0.606217	MPLKIP
202467_s_at	70	0	-0.606217	COPS2
210538_s_at	70	0	-0.606217	BIRC3
1563674_at	69	0	-0.602777	FCRL2
226994_at	97	7	-0.602127	DNAJA2
226452_at	84	4	-0.599385	PDK1
52169_at	68	0	-0.599276	STRADA
208018_s_at	68	0	-0.599276	HCK
232024_at	68	0	-0.599276	GIMAP2
218962_s_at	649	147	-0.596575	TMEM168
217800_s_at	67	0	-0.595713	NDFIP1
212672_at	70	1	-0.592426	ATM
225837_at	66	0	-0.592087	RHNO1
228477_at	495	110	-0.59188	ARGLU1
203614_at	136	18	-0.591567	UTP14C
219240_s_at	97	8	-0.591479	C10orf88
201153_s_at	887	213	-0.588405	MBNL1
203727_at	65	0	-0.588394	SKIV2L
238337_s_at	65	0	-0.588394	DNAJC21
225030_at	65	0	-0.588394	BOD1
209179_s_at	64	0	-0.584634	MBOAT7
218783_at	64	0	-0.584634	INTS7
202950_at	64	0	-0.584634	CRYZ
218926_at	170	28	-0.583234	MYNN
218351_at	173	29	-0.581888	COMMD8
226921_at	644	154	-0.580933	UBR1
223852_s_at	63	0	-0.580805	STK40
213480_at	498	116	-0.579253	VAMP4
1558700_s_at	111	13	-0.578273	ZNF260
38707_r_at	66	1	-0.577931	E2F4
212459_x_at	92	8	-0.577438	SUCLG2
204215_at	62	0	-0.576904	TMEM243
204354_at	69	2	-0.575254	POT1
225182_at	61	0	-0.57293	TMEM50B
218568_at	61	0	-0.57293	AGK
218093_s_at	72	3	-0.572756	ANKRD10
226037_s_at	134	20	-0.571514	TAF9B
204084_s_at	75	4	-0.570418	CLN5
212936_at	60	0	-0.568881	FAM172A
201630_s_at	60	0	-0.568881	ACP1
225443_at	129	19	-0.568563	DCP1A
223187_s_at	59	0	-0.564754	ORMDL1
202039_at	73	4	-0.563402	MYO18A
209675_s_at	69	3	-0.561845	HNRNPUL1
200090_at	58	0	-0.560548	FNTA
204094_s_at	168	31	-0.560396	TSC22D2
211988_at	97	11	-0.560369	SMARCE1
224452_s_at	143	24	-0.560079	FAM220A
211758_x_at	304	70	-0.557847	TXNDC9
224850_at	561	143	-0.557727	ATAD1
218247_s_at	475	119	-0.556711	MEX3C
225302_at	1012	273	-0.555443	TMX3
218263_s_at	122	19	-0.552367	ZBED5
212156_at	56	0	-0.551886	VPS39
211474_s_at	56	0	-0.551886	SERPINB6
222798_at	56	0	-0.551886	PTER
223059_s_at	56	0	-0.551886	FAM107B
219766_at	56	0	-0.551886	B9D2
212731_at	745	199	-0.55181	ANKRD46
47083_at	59	1	-0.549918	C7orf26
202853_s_at	241	54	-0.54924	RYK
222273_at	69	4	-0.548661	PAPOLG
226998_at	69	4	-0.548661	NAA15
203202_at	55	0	-0.547426	KRR1
212733_at	55	0	-0.547426	KIAA0226
225017_at	82	8	-0.546246	CCDC14
226508_at	928	258	-0.544065	PHC3
225858_s_at	54	0	-0.542876	XIAP
211576_s_at	54	0	-0.542876	SLC19A1
212861_at	54	0	-0.542876	MFSD5
202076_at	54	0	-0.542876	BIRC2
201855_s_at	54	0	-0.542876	ATMIN
228619_x_at	94	12	-0.541361	TIPRL
202370_s_at	330	83	-0.538748	CBFB
227442_at	53	0	-0.538234	COX18
202703_at	116	19	-0.537485	DUSP11
212571_at	128	23	-0.534432	CHD8
200015_s_at	71	6	-0.530741	SEP2
209705_at	623	176	-0.529326	MTF2
209628_at	444	121	-0.5291	NXT2
200087_s_at	51	0	-0.528661	TMED2
225811_at	51	0	-0.528661	C11orf58
232174_at	51	0	-0.528661	AK025288
200627_at	50	0	-0.523724	PTGES3
200912_s_at	50	0	-0.523724	EIF4A2
212784_at	49	0	-0.518682	CIC
223455_at	55	2	-0.517224	TCHP
212074_at	58	3	-0.516576	SUN1
226866_at	751	224	-0.516429	ESCO1
223178_s_at	113	21	-0.51262	NT5DC1
218195_at	458	133	-0.510629	C6orf211
212533_at	47	0	-0.508272	WEE1
226714_at	47	0	-0.508272	SAMD4B
222175_s_at	80	11	-0.505605	MED15
202168_at	46	0	-0.502896	TAF9
203233_at	46	0	-0.502896	IL4R
1554283_at	46	0	-0.502896	CCRN4L
211063_s_at	151	35	-0.501144	NCK1
