# Supplementary material for: Comprehensive and Systematic Analysis of Gene Expression Patterns Associated with Body Mass Index
Source: Sci Rep. 2019 May 15;9:7447. doi: 10.1038/s41598-019-43881-5 (PMC6520409; doi:10.1038/s41598-019-43881-5)
Supplement: Supplementary file 7 — Supplementary Table S7. [file 41598_2019_43881_MOESM7_ESM.xlsx]

## Sheet: Table title
Supplementary Table S7. Information on the identified three-way gene interactions.

## Sheet: Three-way gene interactions
Gene 1	Probeset 1	Gene 2	Probeset 2	Synergy	Gene X	Probeset X	P-value of t-test
MAPKAPK2	201460_at	NSF	202395_at	0.914294	KCTD12	212188_at	9.24527e-06
MAPKAPK2	201460_at	RASSF2	203185_at	0.913759	FLOT2	201350_at	4.10091e-06
EEF2	200094_s_at	BLOC1S3	228244_at	0.949342	C5orf51	226159_at	7.2721e-06
EEF2	200094_s_at	FKBP1A	200709_at	0.916422	TRIM39	222732_at	5.09725e-06
BC010924	231735_s_at	LUZP6	224656_s_at	0.939743	FAM111A	218248_at	9.29196e-07
ACTR3	213101_s_at	GIMAP5	218805_at	0.913003	PIAS3	203035_s_at	6.98748e-07
ZFP91	224636_at	TNRC6B	1558142_at	0.90652	DGUOK	209549_s_at	8.65678e-06
PPP3CA	229606_at	AIM1	212543_at	0.926211	GRK6	210981_s_at	1.3948e-06
TNRC6B	1558142_at	ZFP91	224636_at	0.90652	DGUOK	209549_s_at	8.65678e-06
TNRC6B	1558142_at	LCP2	205269_at	0.911953	ATPAF1	224729_s_at	1.05944e-05
NSF	202395_at	MAPKAPK2	201460_at	0.914294	KCTD12	212188_at	9.24527e-06
GIMAP5	218805_at	ACTR3	213101_s_at	0.913003	PIAS3	203035_s_at	6.98748e-07
SZRD1	212004_at	EFHD2	217992_s_at	0.929072	CCNK	225824_at	4.30873e-06
BLOC1S3	228244_at	EEF2	200094_s_at	0.949342	C5orf51	226159_at	7.2721e-06
NDUFA11	228690_s_at	BBX	223134_at	0.94883	CASP10	205467_at	8.31809e-06
SUGP2	213505_s_at	SLC39A9	222445_at	0.90342	ITM2C	221004_s_at	6.41454e-06
LCP2	205269_at	TNRC6B	1558142_at	0.911953	ATPAF1	224729_s_at	1.05944e-05
HIF1AN	59999_at	LUZP6	224656_s_at	0.913254	MBP	210136_at	2.08691e-06
BBX	223134_at	NDUFA11	228690_s_at	0.94883	CASP10	205467_at	8.31809e-06
RASSF2	203185_at	MAPKAPK2	201460_at	0.913759	FLOT2	201350_at	4.10091e-06
FKBP1A	200709_at	EEF2	200094_s_at	0.916422	TRIM39	222732_at	5.09725e-06
LUZP6	224656_s_at	BC010924	231735_s_at	0.939743	FAM111A	218248_at	9.29196e-07
LUZP6	224656_s_at	HIF1AN	59999_at	0.913254	MBP	210136_at	2.08691e-06
AIM1	212543_at	PPP3CA	229606_at	0.926211	GRK6	210981_s_at	1.3948e-06
SLC39A9	222445_at	SUGP2	213505_s_at	0.90342	ITM2C	221004_s_at	6.41454e-06
SLC39A9	222445_at	ARF6	214182_at	0.920166	U50535	214753_at	3.55733e-06
EFHD2	217992_s_at	SZRD1	212004_at	0.929072	CCNK	225824_at	4.30873e-06
ARF6	214182_at	SLC39A9	222445_at	0.920166	U50535	214753_at	3.55733e-06
